# Supplementary material for: Development of a Cellular Membrane Nanovesicle-Based Vaccine Against Porcine Epidemic Diarrhea Virus
Source: Cells. 2026 Jan 22;15(2):208. doi: 10.3390/cells15020208 (PMC12840353; doi:10.3390/cells15020208)
Supplement: Supplementary file 1 [file cells-15-00208-s001.zip]

Archive with 1 entries (1 files):
- cells-4031262-supplementary.pdf
